# Supplementary material for: Synergistic Antimicrobial Activity of Camellia sinensis and Juglans regia against Multidrug-Resistant Bacteria
Source: PLoS One. 2015 Feb 26;10(2):e0118431. doi: 10.1371/journal.pone.0118431 (PMC4342153; doi:10.1371/journal.pone.0118431)
Supplement: S1 Table — (XLS) [file pone.0118431.s001.xls]

## Sheet: Table S1
Table S1: Antimicrobial resistance pattern of bacterial isolates used in this study
Organisms	Origin
		n	Percentage of Resistance
			Amp	AK	AUG	CN	E	MET	TE	OFX	SXT	C	CRO	NA	CIP
Staphylococcus aureus	blood, sputum, wounds	40	20	0	ND	0	20	0	20	5	21	20	ND	ND	ND
Staphylococcus aureus (MRSA)	blood, sputum, wounds	99	100	100	ND	100	78	100	100	100	75	78	ND	ND	ND
Streptococcus pyogenes	throat	5	0	0	0	0	0	ND	10	0	20	0	ND	ND	ND
Escherichia coli	urine, blood	123	42	ND	61	70	ND	ND	76	60	35	ND	50	46	ND
Salmonella enterica serovar Typhi	stool, blood	38	45	ND	14		ND	ND	ND	45	60	42	0	62	48
Shigella species	stool	15	35	20	26	100	ND	ND	ND	18	45	43	ND	ND	16
Salmonella Paratyphi A	stool	8	61	ND	22		ND	ND	32	32	33	32	0	0	0
Pseudomonas aeuginosa	urine	2	100	50	100	100	ND	ND	100	100	50	ND	100	68	100
Acinetobacter buamannii	urine	1	100	100	100	0	ND	ND	100	100	100	ND	100	ND	100
Klebseilla pneumoniae	urine	1	100	100	100	0	ND	ND	100	100	100	ND	100	ND	100
Citrobacter freuendii	urine	1	100	100	100	0	ND	ND	100	100	100	ND	100	ND	100
Enterobacter cloacae	urine	1	100	100	100	0	ND	ND	100	100	100	ND	100	ND	100
Bacillus subtilis	environmental	2	100	ND	0	ND	0	ND	ND	0	0	ND	0	ND	0
Streptococcus pneumoniae	sputum	1	0	ND	0	ND	0	ND	ND	0	0	ND	0	ND	0
Micrococcus	environmental	1	100	ND	0	ND	0	ND	ND	0	0	ND	0	ND	0
Helicobacter pylori	gastric biopsies	5	60	ND	ND	ND	75	ND	75	0	0	ND	0	ND	0
Campylobacter jejuni	stool	5	75	ND	ND	ND	ND	ND	ND	0	30	ND	0	ND	30
Pasteurella multocida.	sputum	2	100	0	ND	0	ND	ND	100	0	100	ND	100	ND	0
Total		350
