# Supplementary material for: Synergistic Antimicrobial Activity of Camellia sinensis and Juglans regia against Multidrug-Resistant Bacteria
Source: PLoS One. 2015 Feb 26;10(2):e0118431. doi: 10.1371/journal.pone.0118431 (PMC4342153; doi:10.1371/journal.pone.0118431)
Supplement: S2 Table — (XLS) [file pone.0118431.s002.xls]

## Sheet: Sheet1
Table S2: Detailed information about antimicrobial agents
Antimicrobial agent	Powder formulation	Manufacturer	Solvent	Dilutent	Range of concentrations tested (µg/ml)
Oxacillin	Oxacillin sodium	Sigma Aldrich, Hampshire, UK	Water	Water	0.039 - 20
Tetracycline	Tetracycline hydrochloride	Sigma Aldrich, Hampshire, UK	Water	Water	0.125- 128
Nalidixic acid	Nalidixic acid sodium	Sigma Aldrich, Hampshire, UK	Water with the addition of 1mol/L NaOH dropwise	Water	1- 512
Ofloxacin	Ofloxacin	Sigma Aldrich, Hampshire, UK	Water with the addition of 1mol/L NaOH dropwise	Water	0.12-32
Chromaphenicol	Chloramphenicol	Sigma Aldrich, Hampshire, UK	95% ethanol	Water	0.5-512
Gentamicin	Gentamicin Sulfate	Sigma Aldrich, Hampshire, UK	Water	Water	0.12-64
Penicillin	Penicillin G sodium	Sigma Aldrich, Hampshire, UK	Water	Water	0.06-8
