# Supplementary material for: Synergistic Antimicrobial Activity of Camellia sinensis and Juglans regia against Multidrug-Resistant Bacteria
Source: PLoS One. 2015 Feb 26;10(2):e0118431. doi: 10.1371/journal.pone.0118431 (PMC4342153; doi:10.1371/journal.pone.0118431)
Supplement: S3 Table — (XLS) [file pone.0118431.s003.xls]

## Sheet: Sheet1
Table S3: Raw data for antimicrobial activities of Camellia sinensis and Juglans regia against 350 bacterial isolates
	Organisms	Origin	R-type	Camellia sinensis (green tea)											Juglans regia (dandasa)
				Aqueous				Methanolic				Synergistis antimicrobial activity (FIC) with nalidixic acid		Aqueous				Methanolic				Synergistis antimicrobial activity (FIC) with Oxacillin
				Zone	MIC (mg/ml)		MBC	Zone	MIC (mg/ml)		MBC			Zone	MIC (mg/ml)		MBC	Zone	MIC (mg/ml)		MBC
				(mm)	Agar dilution method	microbroth dilution method	mg/ml	(mm)	Agar dilution method	microbroth dilution method	mg/ml	Checkerboard	E-test	(mm)	Agar dilution method	microbroth dilution method	mg/ml	(mm)	Agar dilution method	microbroth dilution method	mg/ml	Checkerboard	E-test
Code
3825	Staphylococcus aureus	Clinical	MSSA	17	0.78	0.78	1.56	20	0.39	0.39	1.56			>20	1.25	1.25	2.5	18	0.53	0.53	1.06
3826	Staphylococcus aureus	Clinical	MSSA	17	0.78	0.78	1.56	20	0.39	0.39	1.56			20	1.25	1.25	2.5	18	0.53	0.53	1.06
3827	Staphylococcus aureus	Clinical	MSSA	17	0.78	0.78	1.56	20	0.39	0.39	1.56			> 20	1.25	1.25	2.5	18	0.53	0.53	1.06	0.37	0.37
3828	Staphylococcus aureus	Clinical	MSSA	17	0.78	0.78	1.56	20	0.39	0.39	1.56			>20	1.25	1.25	2.5	18	0.53	0.53	1.06	0.37	0.37
3829	Staphylococcus aureus	Clinical	MSSA	17	1.56	1.56	2.5	20	1.56	0.39	1.56			> 20	1.25	1.25	2.5	18	0.53	0.53	1.06
3830	Staphylococcus aureus	Clinical	MSSA	17	0.78	0.78	1.56	20	0.39	0.39	1.56			> 20	1.25	1.25	2.5	18	0.53	0.53	1.06	0.37	0.37
3831	Staphylococcus aureus	Clinical	MSSA	17	0.78	0.78	1.56	20	0.39	0.39	1.56			> 20	1.25	1.25	2.5	18	0.53	0.53	1.06
3832	Staphylococcus aureus***	Clinical	MSSA	17	0.78	0.78	1.56	20	0.39	0.39	1.56			> 20	1.25	1.25	2.5	18	0.53	0.53	1.06	0.37	0.37
3833	Staphylococcus aureus	Clinical	MSSA	17	0.36	0.36	1.56	20	0.39	0.39	1.56			> 20	1.25	1.25	2.5	18	0.53	0.53	1.06
3834	Staphylococcus aureus	Clinical	MSSA	17	0.78	0.78	1.56	20	0.39	0.39	1.56			> 20	1.25	1.25	2.5	18	0.53	0.53	1.06
3835	Staphylococcus aureus	Clinical	MSSA	17	0.78	1.56	1.56	20	0.39	0.39	1.56			> 20	1.25	1.25	2.5	18	0.53	0.53	1.06
3836	Staphylococcus aureus	Clinical	MSSA	17	0.78	0.78	1.56	20	0.39	0.39	1.56			> 20	1.25	1.25	2.5	18	0.53	0.53	1.06
3837	Staphylococcus aureus	Clinical	MSSA	17	0.78	0.78	1.56	20	0.39	0.39	1.56			19	1.25	1.25	2.5	18	0.53	0.53	1.06
3838	Staphylococcus aureus	Clinical	MSSA	17	0.78	0.78	1.56	20	0.39	0.39	1.56			18	1.25	1.25	2.5	18	0.53	0.53	1.06
3839	Staphylococcus aureus	Clinical	MSSA	17	0.78	0.78	1.56	20	0.39	0.39	1.56			19	1.25	1.25	2.5	18	0.53	0.53	1.06
3840	Staphylococcus aureus	Clinical	MSSA	17	0.78	0.78	1.56	20	0.39	0.39	1.56			19	1.25	1.25	2.5	18	0.53	0.53	1.06
3841	Staphylococcus aureus	Clinical	MSSA	17	0.78	0.78	1.56	20	0.39	0.39	1.56			> 20	1.25	1.25	2.5	18	0.53	0.53	1.06
3842	Staphylococcus aureus	Clinical	MSSA	17	0.78	0.78	1.56	20	0.39	0.39	1.56			> 20	1.25	1.25	2.5	18	0.53	0.53	1.06
3843	Staphylococcus aureus	Clinical	MSSA	17	0.78	0.78	1.56	20	0.39	0.39	1.56			> 20	1.25	1.25	2.5	18	0.53	0.53	1.06
3844	Staphylococcus aureus	Clinical	MSSA	17	0.78	0.78	1.56	20	0.39	0.39	1.56			> 20	1.25	1.25	2.5	18	0.53	0.53	1.06
3845	Staphylococcus aureus	Clinical	MSSA	17	0.78	0.78	1.56	20	0.39	0.39	1.56			> 20	1.25	1.25	2.5	18	0.53	0.53	1.06
3846	Staphylococcus aureus	Clinical	MSSA	17	0.78	0.78	1.56	20	0.39	0.39	1.56			> 20	1.25	1.25	2.5	18	0.53	0.53	1.06
3847	Staphylococcus aureus	Clinical	MSSA	17	0.78	0.78	1.56	20	0.39	0.39	1.56			> 20	1.25	1.25	2.5	18	0.53	0.53	1.06
3848	Staphylococcus aureus	Clinical	MSSA	17	0.78	0.78	1.56	20	0.39	0.39	1.56			> 20	1.25	1.25	2.5	18	0.53	0.53	1.06
3849	Staphylococcus aureus	Clinical	MSSA	17	0.78	0.78	1.56	20	0.39	0.39	1.56			> 20	1.25	1.25	2.5	18	0.53	0.53	1.06
3850	Staphylococcus aureus	Clinical	MSSA	17	0.78	0.78	1.56	20	0.39	0.39	1.56			> 20	1.25	1.25	2.5	18	0.53	0.53	1.06
3851	Staphylococcus aureus	Clinical	MSSA	17	0.78	0.78	1.56	20	0.39	0.39	1.56			> 20	1.25	1.25	2.5	18	0.53	0.53	1.06
3852	Staphylococcus aureus	Clinical	MSSA	17	0.78	0.78	1.56	20	0.39	0.39	1.56			> 20	1.25	1.25	2.5	18	0.53	0.53	1.06
3853	Staphylococcus aureus	Clinical	MSSA	17	0.78	0.78	1.56	20	0.39	0.39	1.56			> 20	1.25	1.25	2.5	18	0.53	0.53	1.06
3854	Staphylococcus aureus	Clinical	MSSA	17	0.78	0.78	1.56	20	0.39	0.39	1.56			> 20	1.25	1.25	2.5	18	0.53	0.53	1.06
3855	Staphylococcus aureus	Clinical	MSSA	17	0.78	0.78	1.56	20	0.39	0.39	1.56			> 20	1.25	1.25	2.5	18	0.53	0.53	1.06
3856	Staphylococcus aureus	Clinical	MSSA	17	0.78	0.78	1.56	20	0.39	0.39	1.56			> 20	1.25	1.25	2.5	18	0.53	0.53	1.06
3857	Staphylococcus aureus	Clinical	MSSA	17	0.78	0.78	1.56	20	1.56	0.39	1.56			> 20	1.25	1.25	2.5	18	0.53	0.53	1.06
3858	Staphylococcus aureus	Clinical	MSSA	17	0.78	0.78	1.56	20	0.39	0.39	1.56			> 20	1.25	1.25	2.5	18	0.53	0.53	1.06
3859	Staphylococcus aureus	Clinical	MSSA	17	0.78	0.78	1.56	20	0.39	0.39	1.56			> 20	1.25	1.25	2.5	18	0.53	0.53	1.06
3860	Staphylococcus aureus	Clinical	MSSA	17	0.78	0.78	1.56	20	0.39	0.39	1.56			20	1.25	1.25	2.5	18	0.53	0.53	1.06
3861	Staphylococcus aureus	Clinical	MSSA	17	0.78	0.78	1.56	20	0.39	0.39	1.56			> 20	1.25	1.25	2.5	18	0.53	0.53	1.06
3862	Staphylococcus aureus	Clinical	MSSA	17	0.78	0.78	1.56	20	0.39	0.39	1.56			> 20	1.25	1.25	2.5	18	0.53	0.53	1.06
3863	Staphylococcus aureus	Clinical	MSSA	17	0.78	0.78	1.56	20	0.39	0.39	1.56			> 20	1.25	1.25	2.5	18	0.53	0.53	1.06
3864	Staphylococcus aureus	Clinical	MSSA	17	0.78	1.56	1.56	20	0.39	0.39	1.56			20	1.25	1.25	2.5	18	0.53	0.53	1.06
3865	Staphylococcus aureus	Clinical	MSSA	17	0.78	0.78	1.56	20	0.39	0.39	1.56			20	1.25	1.25	2.5	18	0.53	0.53	1.06
3401	Staphylococcus aureus	Clinical	MRSA	17	0.19	0.19	1.56	20	0.39	0.39	1.56			> 20	0.31	0.31	0.6	28	0.31	0.31	1.06
3402	Staphylococcus aureus	Clinical	MRSA	17	0.19	0.19	1.56	20	0.39	0.39	1.56			> 20	0.31	0.31	0.6	28	0.31	0.31	1.06
3403	Staphylococcus aureus	Clinical	MRSA	17	0.19	0.19	1.56	20	0.39	0.39	1.56			> 20	0.31	0.6	0.6	28	0.31	0.31	1.06	0.039	0.039
3404	Staphylococcus aureus	Clinical	MRSA	17	0.19	0.19	1.56	20	0.39	0.39	1.56			> 20	0.31	0.31	0.6	28	0.31	0.31	1.06	0.039	0.039
3405	Staphylococcus aureus	Clinical	MRSA	17	0.19	0.19	1.56	20	0.39	0.39	1.56			> 20	0.31	0.31	0.6	28	0.31	0.31	1.06
3406	Staphylococcus aureus	Clinical	MRSA	17	0.19	0.19	1.56	20	0.39	0.39	1.56			> 20	0.31	0.6	0.6	25	0.31	0.31	1.06
3407	Staphylococcus aureus	Clinical	MRSA	17	0.39	0.39	1.56	20	0.39	0.39	1.56			> 20	0.31	0.31	0.6	26	0.31	0.31	1.06	0.039	0.039
3408	Staphylococcus aureus	Clinical	MRSA	16	0.19	0.19	1.56	20	0.39	0.39	1.56			> 20	0.31	0.31	0.6	27	0.31	0.31	1.06	0.039	0.039
3409	Staphylococcus aureus	Clinical	MRSA	17	0.19	0.19	1.56	20	0.39	0.39	1.56			> 20	0.31	0.31	1.2	28	0.31	0.31	1.06
3410	Staphylococcus aureus	Clinical	MRSA	17	0.19	0.19	1.56	20	0.39	0.39	1.56			> 20	0.31	0.31	0.6	28	0.31	0.31	1.06
3411	Staphylococcus aureus	Clinical	MRSA	17	0.19	0.19	1.56	20	0.39	0.39	1.56			20	0.31	0.31	0.6	28	0.31	0.31	1.06
3412	Staphylococcus aureus	Clinical	MRSA	17	0.19	0.19	1.56	20	1.56	0.39	1.56			> 20	0.31	0.31	0.6	28	0.31	0.31	1.06	0.039	0.039
3413	Staphylococcus aureus	Clinical	MRSA	17	0.19	0.19	1.56	20	0.39	0.39	1.56			20	0.31	0.31	0.6	28	0.31	0.31	1.06
3414	Staphylococcus aureus	Clinical	MRSA	17	0.19	0.19	1.56	20	0.39	0.39	1.56			20	0.31	0.31	0.6	28	0.31	0.31	1.06	0.039	0.039
3415	Staphylococcus aureus	Clinical	MRSA	17	0.19	0.19	1.56	20	0.39	0.39	1.56			19	0.31	0.31	0.6	28	0.31	0.31	1.06
3416	Staphylococcus aureus	Clinical	MRSA	17	0.19	0.19	1.56	20	0.39	0.39	1.56			> 20	0.31	0.31	0.6	27	0.31	0.31	1.06
3417	Staphylococcus aureus	Clinical	MRSA	17	0.19	0.19	1.56	20	0.39	0.39	1.56			> 20	0.31	0.31	0.6	28	0.31	0.31	1.06	0.039	0.039
3418	Staphylococcus aureus	Clinical	MRSA	17	0.19	0.19	1.56	20	0.39	0.39	1.56			> 20	0.31	0.31	0.6	28	0.31	0.31	1.06	0.039	0.039
3419	Staphylococcus aureus	Clinical	MRSA	17	0.19	0.19	1.56	20	0.39	0.39	1.56			> 20	0.31	0.31	0.6	28	0.31	0.31	1.06	0.039	0.039
3420	Staphylococcus aureus	Clinical	MRSA	17	0.19	0.19	1.56	20	1.56	0.39	1.56			19	0.31	0.31	0.6	27	0.31	0.31	1.06	0.039	0.039
3421	Staphylococcus aureus	Clinical	MRSA	17	0.19	0.19	1.56	20	0.39	0.39	1.56			> 20	0.31	0.31	0.6	28	0.31	0.31	1.06
3422	Staphylococcus aureus	Clinical	MRSA	17	0.19	0.19	1.56	20	0.39	0.39	1.56			> 20	0.31	0.31	0.6	29	0.31	0.31	1.06
3423	Staphylococcus aureus	Clinical	MRSA	17	0.39	0.39	1.56	20	0.39	0.39	1.56			> 20	0.31	0.31	0.6	27	0.31	0.31	1.06
3424	Staphylococcus aureus	Clinical	MRSA	17	0.19	0.19	1.56	20	0.39	0.39	1.56			> 20	0.31	0.31	0.6	28	0.31	0.31	1.06	0.039
3425	Staphylococcus aureus	Clinical	MRSA	17	0.19	0.19	1.56	20	0.39	0.39	1.56			> 20	0.31	0.31	0.6	28	0.31	0.31	1.06	0.039
3426	Staphylococcus aureus	Clinical	MRSA	17	0.19	0.19	1.56	20	0.39	0.39	1.56			> 20	0.31	0.31	0.6	28	0.31	0.31	1.06
3427	Staphylococcus aureus	Clinical	MRSA	17	0.19	0.19	1.56	20	0.39	0.39	1.56			20	0.31	0.31	0.6	26	0.31	0.31	1.06	0.039
3428	Staphylococcus aureus	Clinical	MRSA	17	0.19	0.39	1.56	20	0.39	0.39	1.56			20	0.31	0.31	0.6	28	0.31	0.31	1.06	0.039
3429	Staphylococcus aureus	Clinical	MRSA	17	0.19	0.19	1.56	20	0.39	0.39	1.56			20	0.31	0.31	0.6	28	0.31	0.31	1.06	0.039
3430	Staphylococcus aureus	Clinical	MRSA	17	0.19	0.19	1.56	20	0.39	0.39	1.56			> 20	0.56	0.56	0.6	28	0.31	0.31	1.06	0.039
3431	Staphylococcus aureus	Clinical	MRSA	17	0.19	0.19	1.56	20	0.39	0.39	1.56			> 20	0.31	0.31	0.6	28	0.31	0.31	1.06
3432	Staphylococcus aureus	Clinical	MRSA	17	0.19	0.19	1.56	20	0.39	0.39	1.56			> 20	0.31	0.31	0.6	27	0.31	0.31	1.06
3433	Staphylococcus aureus	Clinical	MRSA	17	0.19	0.19	1.56	20	0.39	0.39	1.56			> 20	0.31	0.31	0.6	28	0.31	0.31	1.06
3434	Staphylococcus aureus	Clinical	MRSA	17	0.19	0.19	1.56	20	0.39	0.39	1.56			> 20	0.6	0.31	0.6	28	0.31	0.31	1.06
3435	Staphylococcus aureus	Clinical	MRSA	17	0.19	0.19	1.56	20	0.39	0.39	1.56			> 20	0.31	0.31	0.6	28	0.31	0.31	1.06
3436	Staphylococcus aureus	Clinical	MRSA	17	0.19	0.19	1.56	20	0.39	0.39	1.56			> 20	0.6	0.31	1.25	27	0.31	0.31	1.06
3437	Staphylococcus aureus	Clinical	MRSA	17	0.19	0.19	1.56	20	0.39	0.39	1.56			> 20	0.31	0.31	0.6	28	0.31	0.31	1.06
3438	Staphylococcus aureus	Clinical	MRSA	17	0.19	0.19	1.56	20	0.39	0.39	1.56			> 20	0.31	0.31	0.6	28	0.31	0.31	1.06
3439	Staphylococcus aureus	Clinical	MRSA	17	0.19	0.19	1.56	20	0.39	0.39	1.56			> 20	0.31	0.31	0.6	28	0.31	0.31	1.06
3440	Staphylococcus aureus	Clinical	MRSA	17	0.19	0.19	1.56	20	0.39	0.39	1.56			> 20	0.31	0.31	0.6	29	0.31	0.31	1.06
3441	Staphylococcus aureus	Clinical	MRSA	17	0.19	0.19	1.56	20	0.39	0.39	1.56			> 20	0.31	0.31	0.6	28	0.31	0.31	1.06
3442	Staphylococcus aureus	Clinical	MRSA	17	0.19	0.19	1.56	20	1.56	0.39	1.56			> 20	0.31	0.31	0.6	28	0.31	0.31	1.06
3443	Staphylococcus aureus**	Clinical	MRSA	17	0.19	0.19	1.56	20	0.39	0.39	1.56			> 20	0.31	0.31	0.6	28	0.31	0.31	1.06
3444	Staphylococcus aureus	Clinical	MRSA	17	0.19	0.19	1.56	21	0.39	0.39	1.56			> 20	0.31	0.31	0.6	26	0.31	0.31	1.06
3445	Staphylococcus aureus	Clinical	MRSA	18	0.19	0.19	1.56	20	0.39	0.39	1.56			20	0.31	0.56	1.06	28	0.31	0.31	1.06
3446	Staphylococcus aureus	Clinical	MRSA	17	0.19	0.19	1.56	20	0.39	0.39	1.56			> 20	0.31	0.31	0.6	28	0.31	0.31	1.06
3447	Staphylococcus aureus	Clinical	MRSA	17	0.19	0.19	1.56	20	0.39	0.39	1.56			> 20	0.31	0.31	0.6	28	0.31	0.31	1.06
3448	Staphylococcus aureus	Clinical	MRSA	17	0.19	0.19	1.56	20	0.39	0.39	1.56			> 20	0.31	0.31	0.6	26	0.31	0.31	1.06
3449	Staphylococcus aureus	Clinical	MRSA	17	0.19	0.19	1.56	20	0.39	0.39	1.56			> 20	0.31	0.31	0.6	28	0.31	0.31	1.06
3450	Staphylococcus aureus	Clinical	MRSA	17	0.19	0.19	1.56	20	0.39	0.39	1.56			> 20	0.31	0.31	0.6	28	0.31	0.31	1.06
3451	Staphylococcus aureus	Clinical	MRSA	19	0.19	0.19	1.56	20	0.39	0.39	1.56			20	0.31	0.31	0.6	28	0.31	0.31	1.06
3452	Staphylococcus aureus	Clinical	MRSA	17	0.19	0.19	1.56	20	0.39	0.39	1.56			> 20	0.31	0.31	0.6	28	0.31	0.31	1.06
3453	Staphylococcus aureus	Clinical	MRSA	17	0.19	0.19	1.56	20	0.39	0.39	1.56			> 20	0.31	0.31	0.6	28	0.31	0.31	1.06
3454	Staphylococcus aureus	Clinical	MRSA	18	0.19	0.19	1.56	21	0.39	0.39	1.56			> 20	0.31	0.31	0.6	28	0.31	0.31	1.06
3455	Staphylococcus aureus	Clinical	MRSA	17	0.19	0.19	1.56	20	0.39	0.39	1.56			> 20	0.31	0.31	0.6	28	0.31	0.31	1.06
3456	Staphylococcus aureus	Clinical	MRSA	17	0.19	0.19	1.56	20	0.39	0.39	1.56			20	0.31	0.31	0.6	28	0.31	0.31	1.06
3457	Staphylococcus aureus	Clinical	MRSA	17	0.39	0.39	1.56	20	0.39	0.39	1.56			19	0.31	0.31	0.6	30	0.31	0.31	1.06
3458	Staphylococcus aureus	Clinical	MRSA	17	0.19	0.19	1.56	20	0.39	0.39	1.56			19	0.31	0.31	0.6	29	0.31	0.31	1.06
3459	Staphylococcus aureus	Clinical	MRSA	17	0.19	0.19	1.56	20	0.39	0.39	1.56			19	0.31	0.31	0.6	29	0.31	0.31	1.06
3460	Staphylococcus aureus	Clinical	MRSA	17	0.19	0.19	1.56	20	0.39	0.39	1.56			20	0.31	0.31	0.6	28	0.31	0.31	1.06
3461	Staphylococcus aureus	Clinical	MRSA	17	0.19	0.19	1.56	20	0.39	0.39	1.56			20	0.31	0.31	0.6	28	0.31	0.31	1.06
3462	Staphylococcus aureus	Clinical	MRSA	17	0.19	0.19	1.56	20	0.39	0.39	1.56			> 20	0.31	0.31	0.6	29	0.31	0.31	1.06
3463	Staphylococcus aureus	Clinical	MRSA	17	0.19	0.19	1.56	20	0.39	0.39	1.56			> 20	0.31	0.31	0.6	30	0.31	0.31	1.06
3464	Staphylococcus aureus	Clinical	MRSA	17	0.19	0.19	1.56	20	0.39	0.39	1.56			> 20	0.31	0.31	0.6	28	0.31	0.31	1.06
3465	Staphylococcus aureus	Clinical	MRSA	17	0.19	0.19	1.56	20	0.39	0.39	1.56			> 20	0.31	0.31	0.6	28	0.31	0.31	1.06
3466	Staphylococcus aureus	Clinical	MRSA	17	0.19	0.19	1.56	20	0.39	0.39	1.56			> 20	0.31	0.31	0.6	27	0.31	0.31	1.06
3467	Staphylococcus aureus	Clinical	MRSA	17	0.19	0.19	1.56	20	0.39	0.39	1.56			> 20	0.31	0.31	0.6	29	0.31	0.31	1.06
3468	Staphylococcus aureus	Clinical	MRSA	17	0.19	0.19	1.56	20	0.39	0.39	1.56			> 20	0.31	0.6	0.6	28	0.31	0.31	1.06
3469	Staphylococcus aureus	Clinical	MRSA	17	0.19	0.19	1.56	20	0.39	0.39	1.56			> 20	0.31	0.6	0.6	28	0.31	0.31	1.06
3470	Staphylococcus aureus	Clinical	MRSA	17	0.19	0.19	1.56	20	0.39	0.39	1.56			> 20	0.31	0.31	0.6	28	0.31	0.31	1.06
3471	Staphylococcus aureus	Clinical	MRSA	17	0.19	0.19	1.56	20	0.39	1.56	2.5			> 20	0.31	0.31	0.6	28	0.31	0.31	1.06
3472	Staphylococcus aureus	Clinical	MRSA	21	0.19	0.19	1.56	21	0.39	0.39	1.56			> 20	0.31	0.31	0.6	28	0.31	0.31	1.06
3473	Staphylococcus aureus	Clinical	MRSA	17	0.19	0.19	1.56	20	0.39	0.39	1.56			> 20	0.31	0.31	0.6	28	0.31	0.31	1.06
3474	Staphylococcus aureus	Clinical	MRSA	17	0.19	0.19	1.56	20	0.39	0.39	1.56			> 20	0.31	0.6	0.6	28	0.31	0.31	1.06
3475	Staphylococcus aureus	Clinical	MRSA	17	0.19	0.19	1.56	20	0.39	0.39	1.56			> 20	0.31	0.31	0.6	28	0.31	0.31	1.06
3476	Staphylococcus aureus	Clinical	MRSA	17	0.19	0.19	1.56	20	0.39	0.39	1.56			> 20	0.31	0.31	0.6	28	0.31	0.31	1.06
3477	Staphylococcus aureus	Clinical	MRSA	19	0.19	0.19	1.56	20	0.39	0.39	1.56			> 20	0.31	0.31	0.6	28	0.31	0.31	1.06
3478	Staphylococcus aureus	Clinical	MRSA	17	0.19	0.19	1.56	20	0.39	0.39	1.56			> 20	0.31	0.6	0.6	28	0.31	0.31	1.06
3479	Staphylococcus aureus	Clinical	MRSA	19	0.19	0.19	1.56	19	0.39	0.39	1.56			> 20	0.31	0.31	0.6	28	0.31	0.31	1.06
3480	Staphylococcus aureus	Clinical	MRSA	17	0.19	0.19	1.56	20	0.39	0.39	1.56			> 20	0.31	0.31	0.6	28	0.31	0.31	1.06
3481	Staphylococcus aureus	Clinical	MRSA	17	0.19	0.19	1.56	20	0.39	0.39	1.56			> 20	0.31	0.31	0.6	28	0.31	0.31	1.06
3482	Staphylococcus aureus	Clinical	MRSA	20	0.19	0.19	1.56	21	0.39	0.39	1.56			> 20	0.31	0.31	0.6	28	0.31	0.31	1.06
3483	Staphylococcus aureus	Clinical	MRSA	17	0.19	0.19	1.56	20	0.39	0.39	1.56			> 20	0.31	0.31	0.6	28	0.31	0.31	1.06
3484	Staphylococcus aureus	Clinical	MRSA	17	0.19	0.19	1.56	20	0.39	0.39	1.56			> 20	0.31	0.31	0.6	28	0.31	0.31	1.06
3485	Staphylococcus aureus	Clinical	MRSA	16	0.19	0.19	1.56	20	0.39	1.56	2.5			> 20	0.31	0.31	0.6	28	0.31	0.31	1.06
3486	Staphylococcus aureus	Clinical	MRSA	17	0.19	0.19	1.56	20	0.39	0.39	1.56			> 20	0.31	0.6	0.6	28	0.31	0.31	1.06
3487	Staphylococcus aureus	Clinical	MRSA	17	0.19	0.19	1.56	20	0.39	0.39	1.56			> 20	0.31	0.31	0.6	29	0.31	0.31	1.06
3488	Staphylococcus aureus	Clinical	MRSA	17	0.19	0.19	1.56	20	0.39	0.39	1.56			> 20	0.31	0.31	0.6	28	0.31	0.31	1.06
3489	Staphylococcus aureus	Clinical	MRSA	17	0.19	0.19	1.56	20	0.39	0.39	1.56			> 20	0.31	0.31	0.6	28	0.31	0.31	1.06
3490	Staphylococcus aureus	Clinical	MRSA	17	0.19	0.19	1.56	20	0.39	0.39	1.56			> 20	0.31	0.31	0.6	28	0.31	0.31	1.06
3491	Staphylococcus aureus	Clinical	MRSA	17	0.19	0.19	1.56	20	0.39	0.39	1.56			20	0.31	0.31	0.6	28	0.31	0.31	1.06
3492	Staphylococcus aureus	Clinical	MRSA	17	0.19	0.19	1.56	20	0.39	0.39	1.56			20	0.31	0.31	0.6	28	0.31	0.31	1.06
3493	Staphylococcus aureus	Clinical	MRSA	18	0.19	0.19	1.56	20	0.39	0.39	1.56			> 20	0.31	0.31	0.6	28	0.31	0.31	1.06
3494	Staphylococcus aureus	Clinical	MRSA	17	0.19	0.19	1.56	20	0.39	0.39	1.56			> 20	0.31	0.31	0.6	29	0.31	0.31	1.06
3495	Staphylococcus aureus	Clinical	MRSA	17	0.39	0.39	1.56	20	0.39	0.39	1.56			> 20	0.31	0.31	0.6	28	0.31	0.31	1.06
3496	Staphylococcus aureus	Clinical	MRSA	17	0.19	0.19	1.56	20	0.39	0.39	1.56			> 20	0.31	0.31	0.6	28	0.31	0.31	1.06
3497	Staphylococcus aureus	Clinical	MRSA	17	0.19	0.19	1.56	20	0.39	0.39	1.56			20	0.31	0.31	0.6	28	0.31	0.31	1.06
3498	Staphylococcus aureus	Clinical	MRSA	17	0.19	0.19	1.56	20	0.39	0.39	1.56			20	0.31	0.31	0.6	28	0.31	0.31	1.06
3499	Staphylococcus aureus	Clinical	MRSA	18	0.19	0.19	1.56	20	0.39	0.39	1.56			> 20	0.31	0.6	0.6	27	0.31	0.31	1.06
1001	Streptococcus pyogenes	Clinical		17	0.78	0.78	1.56	ND	ND	ND	ND			ND	ND	ND	ND	ND	ND	ND	ND
1002	Streptococcus pyogenes	Clinical		17	0.78	0.78	1.56	ND	ND	ND	ND			ND	ND	ND	ND	ND	ND	ND	ND
1003	Streptococcus pyogenes	Clinical		17	0.78	0.78	1.56	ND	ND	ND	ND			ND	ND	ND	ND	ND	ND	ND	ND
1004	Streptococcus pyogenes	Clinical		17	0.78	0.78	1.56	ND	ND	ND	ND			ND	ND	ND	ND	ND	ND	ND	ND
1005	Streptococcus pyogenes	Clinical		17	0.78	0.78	1.56	ND	ND	ND	ND			ND	ND	ND	ND	ND	ND	ND	ND
2421	Escherichia coli	Clinical		7	3.12	3.12	5	6	5	5	>5			6	>5	> 5	> 5	6	1.06	2.5	2.1
2422	Escherichia coli	Clinical		7	3.12	3.12	5	6	5	5	> 5			6	>5	> 5	> 5	6	1.06	1.06	2.1
2423	Escherichia coli	Clinical		8	3.12	3.12	5	6	5	5	>5			6	>5	> 5	> 5	6	1.06	1.06	2.1
2424	Escherichia coli	Clinical		6	3.12	3.12	5	6	5	5	>5			6	>5	> 5	> 5	6	1.06	1.06	2.1
2425	Escherichia coli	Clinical		7	> 5	> 5	> 5	6	5	5	>5			6	>5	> 5	> 5	6	1.06	1.06	2.1
2426	Escherichia coli	Clinical		7	3.12	3.12	5	6	5	5	>5			6	>5	> 5	> 5	6	1.06	1.06	2.1
2427	Escherichia coli	Clinical		7	3.12	3.12	5	6	5	5	>5			6	>5	> 5	> 5	6	1.06	1.06	2.1
2428	Escherichia coli	Clinical		7	3.12	3.12	5	6	5	5	>5			6	>5	> 5	> 5	6	1.06	1.06	2.1
2429	Escherichia coli	Clinical		7	3.12	3.12	5	6	5	5	>5			6	>5	> 5	> 5	6	1.06	1.06	2.1
2430	Escherichia coli	Clinical		7	3.12	3.12	5	6	5	5	>5			6	>5	> 5	> 5	6	1.06	1.06	2.1
2431	Escherichia coli	Clinical		7	3.12	3.12	5	6	5	5	>5			6	>5	> 5	> 5	6	1.06	1.06	2.1
2432	Escherichia coli	Clinical		7	> 5	> 5	> 5	6	5	5	>5			6	>5	> 5	> 5	6	1.06	1.06	2.1
2433	Escherichia coli	Clinical		7	3.12	3.12	5	6	5	5	>5			6	>5	> 5	> 5	6	1.06	1.06	2.1
2434	Escherichia coli	Clinical		6	3.12	3.12	5	6	5	5	>5			6	>5	> 5	> 5	6	1.06	1.06	2.1
2435	Escherichia coli	Clinical		7	3.12	3.12	5	6	5	5	>5			6	>5	> 5	> 5	6	1.06	1.06	2.1
2436	Escherichia coli	Clinical		7	3.12	3.12	5	6	5	5	>5			6	>5	> 5	> 5	6	1.06	1.06	2.1
2437	Escherichia coli	Clinical		7	3.12	3.12	5	6	5	5	>5			6	>5	> 5	> 5	6	1.06	1.06	2.1
2438	Escherichia coli	Clinical		6	3.12	3.12	5	6	5	5	>5			6	>5	> 5	> 5	6	1.06	1.06	2.1
2439	Escherichia coli	Clinical		7	3.12	3.12	5	6	5	5	>5			6	>5	> 5	> 5	6	1.06	1.06	2.1
2440	Escherichia coli	Clinical		7	3.12	3.12	5	6	5	5	>5			6	>5	> 5	> 5	6	1.06	1.06	2.1
2441	Escherichia coli	Clinical		7	3.12	3.12	5	6	5	5	>5			6	>5	> 5	> 5	6	1.06	1.06	2.1
2442	Escherichia coli	Clinical		6	3.12	3.12	5	6	5	5	>5			6	>5	> 5	> 5	6	1.06	1.06	2.1
2443	Escherichia coli	Clinical		7	3.12	3.12	5	6	5	5	>5			6	>5	> 5	> 5	6	1.06	1.06	2.1
2444	Escherichia coli	Clinical		7	3.12	3.12	5	6	5	5	>5			6	>5	> 5	> 5	6	1.06	1.06	2.1
2445	Escherichia coli	Clinical		7	3.12	3.12	5	6	5	5	>5			6	>5	> 5	> 5	6	1.06	1.06	2.1
2446	Escherichia coli	Clinical		7	3.12	3.12	5	6	5	5	>5			6	>5	> 5	> 5	6	1.06	1.06	2.1
2447	Escherichia coli	Clinical		7	3.12	3.12	5	6	5	5	>5			6	>5	> 5	> 5	6	1.06	1.06	2.1
2448	Escherichia coli	Clinical		7	3.12	3.12	5	6	5	5	>5			6	>5	> 5	> 5	6	1.06	1.06	2.1
2449	Escherichia coli	Clinical		7	3.12	3.12	5	6	5	5	>5			6	>5	> 5	> 5	6	1.06	1.06	2.1
2450	Escherichia coli	Clinical		7	3.12	3.12	5	6	5	5	>5			6	>5	> 5	> 5	6	1.06	1.06	2.1
2451	Escherichia coli	Clinical		7	3.12	3.12	5	6	5	5	>5			6	>5	> 5	> 5	6	1.06	1.06	2.1
2452	Escherichia coli	Clinical		7	3.12	3.12	5	6	5	5	>5			6	>5	> 5	> 5	6	1.06	1.06	2.1
2453	Escherichia coli	Clinical		7	3.12	3.12	5	6	5	5	>5			6	>5	> 5	> 5	6	1.06	1.06	2.1
2454	Escherichia coli	Clinical		7	3.12	3.12	5	6	5	5	>5			6	>5	> 5	> 5	6	1.06	1.06	2.1
2455	Escherichia coli	Clinical		7	5	5	> 5	6	5	5	>5			6	>5	> 5	> 5	6	1.06	1.06	2.1
2456	Escherichia coli	Clinical		7	3.12	3.12	5	6	5	5	>5			6	>5	> 5	> 5	6	1.06	1.06	2.1
2457	Escherichia coli	Clinical		7	3.12	3.12	5	6	5	5	>5			6	>5	> 5	> 5	6	1.06	1.06	2.1
2458	Escherichia coli	Clinical		7	3.12	3.12	5	6	5	5	>5			6	>5	> 5	> 5	6	1.06	1.06	2.1
2459	Escherichia coli	Clinical		7	3.12	3.12	5	6	5	5	>5			6	>5	> 5	> 5	6	1.06	1.06	2.1
2460	Escherichia coli	Clinical		7	5	5	> 5	6	5	5	>5			6	>5	> 5	> 5	6	1.06	1.06	2.1
2461	Escherichia coli	Clinical		7	3.12	3.12	5	6	5	5	>5			6	>5	> 5	> 5	6	1.06	1.06	2.1
2462	Escherichia coli	Clinical		7	3.12	3.12	5	6	5	5	>5			6	>5	> 5	> 5	6	1.06	1.06	2.1
2463	Escherichia coli	Clinical		7	3.12	3.12	5	6	5	5	>5			6	>5	> 5	> 5	6	1.06	1.06	2.1
2464	Escherichia coli	Clinical		7	3.12	3.12	5	6	5	5	>5			6	>5	> 5	> 5	6	1.06	1.06	2.1
2465	Escherichia coli	Clinical		7	3.12	3.12	5	6	5	5	>5			6	>5	> 5	> 5	6	1.06	1.06	2.5
2466	Escherichia coli	Clinical		7	3.12	3.12	5	6	5	5	>5			6	>5	> 5	> 5	6	1.06	1.06	2.1
2467	Escherichia coli	Clinical		7	3.12	3.12	5	6	5	5	>5			6	>5	> 5	> 5	6	1.06	1.06	2.1
2468	Escherichia coli	Clinical		6	5	5	> 5	6	5	5	>5			6	>5	> 5	> 5	0	2.5	1.06	2.5
2469	Escherichia coli	Clinical		7	3.12	3.12	5	6	5	5	>5			6	>5	> 5	> 5	6	1.06	1.06	2.1
2470	Escherichia coli	Clinical		7	3.12	3.12	5	6	5	5	>5			6	>5	> 5	> 5	6	1.06	1.06	2.1
2471	Escherichia coli	Clinical		7	3.12	3.12	5	6	5	5	>5			6	>5	> 5	> 5	6	1.06	1.06	2.1
2472	Escherichia coli	Clinical		7	3.12	3.12	5	6	5	5	>5			6	>5	> 5	> 5	6	1.06	1.06	2.1
2473	Escherichia coli	Clinical		6	3.12	3.12	5	6	5	5	>5			6	>5	> 5	> 5	6	1.06	1.06	2.1
2474	Escherichia coli	Clinical		7	3.12	3.12	5	6	5	5	>5			6	>5	> 5	> 5	6	1.06	1.06	2.1
2475	Escherichia coli	Clinical		7	3.12	3.12	5	6	5	5	>5			6	>5	> 5	> 5	6	1.06	1.06	2.1
2476	Escherichia coli	Clinical		6	3.12	3.12	5	6	5	5	>5			6	>5	> 5	> 5	6	1.06	1.06	2.1
2477	Escherichia coli	Clinical		6	3.12	3.12	5	6	5	5	>5			6	>5	> 5	> 5	6	1.06	1.06	2.1
2478	Escherichia coli	Clinical		6	3.12	3.12	5	6	5	5	>5			6	>5	> 5	> 5	6	1.06	1.06	2.1
2479	Escherichia coli	Clinical		7	3.12	3.12	5	6	5	5	>5			6	>5	> 5	> 5	6	1.06	1.06	2.1
2480	Escherichia coli	Clinical		7	3.12	3.12	5	6	5	5	>5			6	>5	> 5	> 5	6	1.06	1.06	2.1
2481	Escherichia coli	Clinical		7	3.12	3.12	5	6	5	5	>5			6	>5	> 5	> 5	6	1.06	1.06	2.1
2482	Escherichia coli	Clinical		7	3.12	3.12	5	6	5	5	>5			6	>5	> 5	> 5	6	1.06	1.06	2.1
2483	Escherichia coli	Clinical		7	3.12	3.12	5	6	5	5	>5			6	>5	> 5	> 5	6	1.06	1.06	2.1
2484	Escherichia coli	Clinical		7	3.12	3.12	5	6	5	5	>5			6	>5	> 5	> 5	6	1.06	1.06	2.1
2485	Escherichia coli	Clinical		6	3.12	3.12	5	6	5	5	>5			6	>5	> 5	> 5	6	1.06	1.06	2.1
2486	Escherichia coli	Clinical		6	3.12	3.12	5	6	5	5	>5			6	>5	> 5	> 5	6	1.06	1.06	2.1
2487	Escherichia coli	Clinical		6	3.12	3.12	5	6	5	5	>5			6	>5	> 5	> 5	6	1.06	1.06	2.1
2488	Escherichia coli	Clinical		7	3.12	3.12	5	6	5	5	>5			6	>5	> 5	> 5	6	1.06	1.06	2.1
2489	Escherichia coli	Clinical		7	3.12	3.12	5	6	5	5	>5			6	>5	> 5	> 5	6	1.06	1.06	2.1
2490	Escherichia coli	Clinical		7	3.12	3.12	5	6	5	5	>5			6	>5	> 5	> 5	6	1.06	1.06	2.1
2491	Escherichia coli	Clinical		7	3.12	3.12	5	6	5	5	>5			6	>5	> 5	> 5	6	1.06	1.06	2.1
2492	Escherichia coli	Clinical		7	3.12	3.12	5	6	5	5	>5			6	>5	> 5	> 5	6	1.06	1.06	2.1
2493	Escherichia coli	Clinical		7	3.12	3.12	5	6	5	5	>5			6	>5	> 5	> 5	6	1.06	1.06	2.1
2494	Escherichia coli	Clinical		7	3.12	3.12	5	6	5	5	>5			6	>5	> 5	> 5	6	1.06	1.06	2.1
2495	Escherichia coli	Clinical		7	3.12	3.12	5	6	5	5	>5			6	>5	> 5	> 5	6	1.06	1.06	2.1
2496	Escherichia coli	Clinical		7	3.12	3.12	5	6	5	5	>5			6	>5	> 5	> 5	6	1.06	1.06	2.1
2497	Escherichia coli	Clinical		7	3.12	3.12	5	6	5	5	>5			6	>5	> 5	> 5	6	1.06	1.06	2.1
2498	Escherichia coli	Clinical		7	3.12	3.12	5	6	5	5	>5			6	>5	> 5	> 5	6	1.06	1.06	2.5
2499	Escherichia coli	Clinical		7	3.12	3.12	5	6	5	5	>5			6	>5	> 5	> 5	6	2.5	2.5	5
2500	Escherichia coli	Clinical		7	3.12	3.12	5	6	5	5	>5			6	>5	> 5	> 5	6	1.06	1.06	2.1
2501	Escherichia coli	Clinical		7	3.12	3.12	5	6	5	5	>5			6	>5	> 5	> 5	6	1.06	1.06	2.1
2502	Escherichia coli	Clinical		7	3.12	3.12	5	6	5	5	>5			6	>5	> 5	> 5	6	1.06	1.06	2.1
2503	Escherichia coli	Clinical		7	3.12	3.12	5	6	5	5	>5			6	>5	> 5	> 5	6	1.06	1.06	2.5
2504	Escherichia coli	Clinical		7	3.12	3.12	5	6	5	5	>5			6	>5	> 5	> 5	6	1.06	1.06	2.1
2505	Escherichia coli	Clinical		7	3.12	3.12	5	6	5	5	>5			6	>5	> 5	> 5	6	1.06	1.06	2.1
2506	Escherichia coli	Clinical		7	3.12	3.12	5	6	5	5	>5			6	>5	> 5	> 5	6	1.06	1.06	2.1
2507	Escherichia coli	Clinical		7	3.12	3.12	5	6	5	5	>5			6	>5	> 5	> 5	6	1.06	1.06	2.1
2508	Escherichia coli	Clinical		7	3.12	3.12	5	6	> 5	5	>5			6	>5	> 5	> 5	0	2.5	2.5	5
2509	Escherichia coli	Clinical		7	3.12	3.12	5	6	5	5	>5			6	>5	> 5	> 5	6	1.06	1.06	2.1
2510	Escherichia coli	Clinical		7	3.12	3.12	5	6	5	5	>5			6	>5	> 5	> 5	6	1.06	1.06	2.1
2511	Escherichia coli	Clinical		7	3.12	3.12	5	6	5	5	>5			6	>5	> 5	> 5	6	1.06	1.06	2.1
2512	Escherichia coli	Clinical		7	3.12	3.12	5	6	> 5	5	>5			6	>5	> 5	> 5	0	1.06	1.06	2.1
2513	Escherichia coli	Clinical		7	3.12	3.12	5	6	5	5	>5			6	>5	> 5	> 5	6	1.06	1.06	2.1
2514	Escherichia coli	Clinical		7	3.12	3.12	5	6	5	5	>5			6	>5	> 5	> 5	6	1.06	1.06	2.1
2515	Escherichia coli	Clinical		7	3.12	3.12	5	6	5	5	>5			6	>5	> 5	> 5	6	2.5	2.5	5
2516	Escherichia coli	Clinical		7	3.12	3.12	5	6	5	5	>5			6	>5	> 5	> 5	6	1.06	1.06	2.1
2517	Escherichia coli	Clinical		7	3.12	3.12	5	6	> 5	5	>5			6	>5	> 5	> 5	0	1.06	1.06	2.1
2518	Escherichia coli	Clinical		7	3.12	3.12	5	6	5	5	>5			6	>5	> 5	> 5	0	1.06	1.06	2.1
2519	Escherichia coli	Clinical		7	3.12	3.12	5	6	5	5	>5			6	>5	> 5	> 5	0	1.06	1.06	2.1
2520	Escherichia coli	Clinical		7	3.12	3.12	5	6	5	5	>5			6	>5	> 5	> 5	0	1.06	1.06	2.1
2521	Escherichia coli	Clinical		7	3.12	3.12	5	6	5	5	>5			6	>5	> 5	> 5	6	1.06	1.06	2.1
2522	Escherichia coli	Clinical		7	5	5	> 5	6	> 5	5	>5			6	>5	> 5	> 5	6	1.06	1.06	2.1
2523	Escherichia coli	Clinical		7	3.12	3.12	5	6	5	5	>5			6	>5	> 5	> 5	6	1.06	1.06	2.1
2524	Escherichia coli	Clinical		7	3.12	3.12	5	6	5	5	>5			6	>5	> 5	> 5	6	1.06	1.06	2.1
2525	Escherichia coli	Clinical		7	3.12	3.12	5	6	5	5	>5			6	>5	> 5	> 5	6	1.06	1.06	2.1
2526	Escherichia coli	Clinical		7	3.12	3.12	5	6	5	5	>5			6	>5	> 5	> 5	6	1.06	1.06	2.1
2527	Escherichia coli	Clinical		7	3.12	3.12	5	6	5	5	>5			6	>5	> 5	> 5	6	1.06	1.06	2.1
2528	Escherichia coli	Clinical		7	3.12	3.12	5	6	5	5	>5			6	>5	> 5	> 5	6	1.06	1.06	2.1
2529	Escherichia coli	Clinical		7	3.12	3.12	5	6	5	5	>5			6	>5	> 5	> 5	6	1.06	1.06	2.1
2530	Escherichia coli	Clinical		7	3.12	3.12	5	6	5	5	>5			6	>5	> 5	> 5	6	1.06	1.06	2.1
2531	Escherichia coli	Clinical		7	3.12	3.12	5	6	5	5	>5			6	>5	> 5	> 5	6	1.06	1.06	2.1
2532	Escherichia coli	Clinical		6	5	5	> 5	6	5	5	>5			6	>5	> 5	> 5	6	1.06	1.06	2.1
2533	Escherichia coli	Clinical		7	3.12	3.12	5	6	> 5	5	>5			6	>5	> 5	> 5	6	1.06	1.06	2.1
2534	Escherichia coli	Clinical		6	> 5	> 5	> 5	6	5	5	>5			6	>5	> 5	> 5	6	1.06	1.06	2.1
2535	Escherichia coli	Clinical		7	3.12	3.12	5	6	5	5	>5			6	>5	> 5	> 5	6	1.06	1.06	2.1
2536	Escherichia coli	Clinical		7	3.12	3.12	5	6	5	5	>5			6	>5	> 5	> 5	6	2.5	2.5	5
2537	Escherichia coli	Clinical		7	3.12	3.12	5	6	5	5	>5			6	>5	> 5	> 5	6	1.06	1.06	2.1
2538	Escherichia coli	Clinical		7	3.12	3.12	5	6	5	5	>5			6	>5	> 5	> 5	6	1.06	1.06	2.1
2539	Escherichia coli	Clinical		7	3.12	3.12	5	6	5	5	>5			6	>5	> 5	> 5	6	2.5	2.5	5
2540	Escherichia coli	Clinical		7	3.12	3.12	5	6	5	5	>5			6	>5	> 5	> 5	6	5	5	> 5
2541	Escherichia coli	Clinical		7	3.12	3.12	5	6	> 5	> 5	>5			6	>5	> 5	> 5	6	1.06	1.06	2.1
2542	Escherichia coli	Clinical		7	3.12	3.12	5	6	5	> 5	>5			6	>5	> 5	> 5	6	1.06	1.06	2.1
2543	Escherichia coli	Clinical		7	3.12	3.12	5	6	> 5	5	>5			6	>5	> 5	> 5	6	1.06	1.06	2.1
2544	Escherichia coli	Clinical		6	3.12	3.12	5	6	5	5	>5			6	>5	> 5	> 5	6	5	5	> 5
2545	Escherichia coli	Clinical		6	3.12	3.12	5	6	5	5	>5			6	>5	> 5	> 5	6	1.06	1.06	2.1
1	Salmonella enterica serovar Typhi	Clinical	MDR	6	1.56	1.56	1.56	6	1.25	1.25	2.5	0.62	ND	13	>5	> 5	> 5	6	>5	>5	>5
2	Salmonella enterica serovar Typhi	Clinical	MDR	6	1.56	1.56	1.56	6	1.25	1.25	2.5	0.62	ND	13	>5	> 5	> 5	6	>5	>5	>5
3	Salmonella enterica serovar Typhi	Clinical	MDR	6	1.56	1.56	1.56	6	1.25	1.25	2.5			13	>5	> 5	> 5	6	>5	>5	>5
4	Salmonella enterica serovar Typhi	Clinical	MDR	6	1.56	1.56	1.56	6	1.25	1.25	2.5			13	>5	> 5	> 5	6	>5	>5	>5
5	Salmonella enterica serovar Typhi	Clinical	MDR	6	1.56	1.56	1.56	6	1.25	1.25	2.5			10	>5	> 5	> 5	6	>5	>5	>5
6	Salmonella enterica serovar Typhi	Clinical	MDR	6	1.56	1.56	1.56	6	1.25	1.25	2.5			13	>5	> 5	> 5	6	>5	>5	>5
7	Salmonella enterica serovar Typhi	Clinical	MDR	6	1.56	1.56	1.56	6	1.25	1.25	2.5	0.62	ND	13	>5	> 5	> 5	6	>5	>5	>5
8	Salmonella enterica serovar Typhi	Clinical	MDR	6	1.56	1.56	1.56	6	1.25	1.25	2.5			13	>5	> 5	> 5	6	>5	>5	>5
9	Salmonella enterica serovar Typhi	Clinical	MDR	6	1.56	1.56	1.56	6	1.25	1.25	2.5	0.62	ND	11	>5	> 5	> 5	6	>5	>5	>5
10	Salmonella enterica serovar Typhi	Clinical	MDR	6	1.56	1.56	1.56	6	1.25	1.25	2.5	0.62	ND	13	>5	> 5	> 5	6	>5	>5	>5
11	Salmonella enterica serovar Typhi	Clinical	MDR	6	1.56	1.56	1.56	6	1.25	1.25	2.5	0.62	ND	13	>5	> 5	> 5	6	>5	>5	>5
12	Salmonella enterica serovar Typhi	Clinical	MDR	6	1.56	1.56	1.56	6	1.25	1.25	2.5	0.62	ND	13	>5	> 5	> 5	6	>5	>5	>5
13	Salmonella enterica serovar Typhi*	Clinical	MDR	6	1.56	1.56	1.56	6	1.25	1.25	2.5	0.62	ND	11	>5	> 5	> 5	6	>5	>5	>5
14	Salmonella enterica serovar Typhi	Clinical	MDR	6	1.56	1.56	1.56	6	1.25	1.25	2.5	0.62	ND	13	>5	> 5	> 5	6	>5	>5	>5
15	Salmonella enterica serovar Typhi	Clinical	MDR	6	1.56	1.56	1.56	6	1.25	1.25	2.5			11	>5	> 5	> 5	6	>5	>5	>5
16	Salmonella enterica serovar Typhi	Clinical	MDR	6	1.56	1.56	1.56	6	1.25	1.25	2.5	0.62	ND	13	>5	> 5	> 5	6	>5	>5	>5
101	Salmonella enterica serovar Typhi	Clinical	S	6	3.12	3.12	3.12	6	2.5	2.5	2.5			12	>5	> 5	> 5	6	>5	>5	>5
102	Salmonella enterica serovar Typhi	Clinical	S	6	3.12	3.12	3.12	6	2.5	2.5	2.5			11	>5	> 5	> 5	6	>5	>5	>5
103	Salmonella enterica serovar Typhi	Clinical	S	6	3.12	3.12	3.12	6	2.5	2.5	2.5			10	>5	> 5	> 5	6	>5	>5	>5
104	Salmonella enterica serovar Typhi	Clinical	S	6	3.12	3.12	3.12	6	2.5	2.5	2.5	1.25	ND	13	>5	> 5	> 5	6	>5	>5	>5
105	Salmonella enterica serovar Typhi	Clinical	S	6	3.12	3.12	3.12	6	2.5	2.5	2.5	1.25	ND	13	>5	> 5	> 5	6	>5	>5	>5
106	Salmonella enterica serovar Typhi	Clinical	S	6	3.12	3.12	3.12	6	2.5	2.5	2.5	1.25	ND	13	>5	> 5	> 5	6	>5	>5	>5
107	Salmonella enterica serovar Typhi	Clinical	S	6	2.5	2.5	3.12	6	2.5	2.5	2.5			13	>5	> 5	> 5	6	>5	>5	>5
108	Salmonella enterica serovar Typhi	Clinical	S	6	3.12	3.12	3.12	6	2.5	2.5	2.5	1.25	ND	13	>5	> 5	> 5	6	>5	>5	>5
109	Salmonella enterica serovar Typhi	Clinical	S	6	3.12	3.12	3.12	6	2.5	2.5	2.5	1.25	ND	13	>5	> 5	> 5	6	>5	>5	>5
110	Salmonella enterica serovar Typhi	Clinical	S	6	3.12	3.12	3.12	6	2.5	2.5	2.5			13	>5	> 5	> 5	6	>5	>5	>5
111	Salmonella enterica serovar Typhi	Clinical	S	6	3.12	3.12	3.12	6	2.5	2.5	2.5			13	>5	> 5	> 5	6	>5	>5	>5
112	Salmonella enterica serovar Typhi	Clinical	S	6	3.12	3.12	3.12	6	2.5	2.5	2.5	1.25	ND	13	>5	> 5	> 5	6	>5	>5	>5
113	Salmonella enterica serovar Typhi	Clinical	S	6	3.12	3.12	3.12	6	2.5	2.5	2.5			13	>5	> 5	> 5	6	>5	>5	>5
114	Salmonella enterica serovar Typhi	Clinical	S	6	3.12	3.12	3.12	6	2.5	2.5	2.5			13	>5	> 5	> 5	6	>5	>5	>5
115	Salmonella enterica serovar Typhi	Clinical	S	6	3.12	3.12	3.12	6	2.5	2.5	2.5			13	>5	> 5	> 5	6	>5	>5	>5
116	Salmonella enterica serovar Typhi	Clinical	S	6	3.12	3.12	3.12	6	2.5	2.5	2.5			13	>5	> 5	> 5	6	>5	>5	>5
117	Salmonella enterica serovar Typhi	Clinical	S	6	3.12	3.12	3.12	6	2.5	2.5	2.5			13	>5	> 5	> 5	6	>5	>5	>5
118	Salmonella enterica serovar Typhi	Clinical	S	6	3.12	3.12	3.12	6	2.5	2.5	2.5			13	>5	> 5	> 5	6	>5	>5	>5
119	Salmonella enterica serovar Typhi	Clinical	S	6	3.12	3.12	3.12	6	2.5	2.5	2.5			13	>5	> 5	> 5	6	>5	>5	>5
120	Salmonella enterica serovar Typhi	Clinical	S	6	3.12	3.12	3.12	6	2.5	2.5	2.5			13	>5	> 5	> 5	6	>5	>5	>5
121	Salmonella enterica serovar Typhi	Clinical	S	6	3.12	3.12	3.12	6	2.5	2.5	2.5			13	>5	> 5	> 5	6	>5	>5	>5
122	Salmonella enterica serovar Typhi	Clinical	S	6	3.12	3.12	3.12	6	2.5	2.5	2.5			13	>5	> 5	> 5	6	>5	>5	>5
45	Pseudomonas aeuginosa	Clinical	MDR	6	>5	>5	>5	6	>5	>5	>5			6	>5	> 5	> 5	6	>5	>5	>5
46	Pseudomonas aeuginosa	Clinical	MDR	6	>5	>5	>5	6	>5	>5	>5			6	>5	> 5	> 5	6	>5	>5	>5
Acbu	Acinetobacter buamannii	Clinical	MDR	6	>5	>5	>5	6	>5	>5	>5			ND	ND	ND	ND	ND	ND	ND	ND
Klbpn	Klebseilla pneumoniae	Clinical	MDR	6	3.12	3.12	5	6	5	5	>5			ND	ND	ND	ND	ND	ND	ND	ND
Citfr	Citrobacter freuendii	Clinical	MDR	6	3.12	3.12	5	6	5	5	>5			ND	ND	ND	ND	ND	ND	ND	ND
entclo	Enterobacter cloacae	Clinical	MDR	6	3.12	3.12	5	6	5	5	>5			6	5	5	>5	6	>5	>5	>5
Bsub-1	Bacillus subtilis	Env.		17	0.78	0.78	1.56	20	0.78	0.78	1.56			20	0.78	0.78	2. 5	19	1.06	1.06	2.5
Bsub-2	Bacillus subtilis	Env.		17	0.78	0.78	1.56	20	0.78	0.78	1.56			ND	ND	ND	ND	ND	ND	ND	ND
Pneumo	Streptococcus pneumoniae	Clinical		12	1.56	1.56	3.12	20	0.78	0.78	3.12			6	>5	>5	> 5	12	1.25	1.25	5
Mic	Micrococcus	Env.		13	0.78	0.78	1.56	20	0.39	0.39	1.56			19	0.78	0.78	1.56	19	0.78	0.78	1.56
ParaA-1	Salmonella Paratyphi A	Clinical	S	6	1.56	1.56	3.12	6	1.25	1.25	2.5			ND	ND	ND	ND	ND	ND	ND	ND
ParaA02	Salmonella Paratyphi A	Clinical	S	6	2.5	2.5	2.5	6	1.25	1.25	2.5			ND	ND	ND	ND	ND	ND	ND	ND
ParaA-03	Salmonella Paratyphi A	Clinical	S	6	1.56	1.56	3.12	6	2.5	1.25	2.5			ND	ND	ND	ND	ND	ND	ND	ND
ParaA-04	Salmonella Paratyphi A	Clinical	S	6	1.56	1.56	3.12	6	1.25	1.25	2.5			ND	ND	ND	ND	ND	ND	ND	ND
ParaA-05	Salmonella Paratyphi A	Clinical	S	6	1.56	1.56	3.12	6	1.25	1.25	2.5			ND	ND	ND	ND	ND	ND	ND	ND
ParaA-06	Salmonella Paratyphi A	Clinical	S	6	1.56	1.56	3.12	6	1.25	1.25	2.5			ND	ND	ND	ND	ND	ND	ND	ND
ParaA-07	Salmonella Paratyphi A	Clinical	S	6	1.56	1.56	3.12	6	1.25	1.25	2.5			ND	ND	ND	ND	ND	ND	ND	ND
ParaA-08	Salmonella Paratyphi A	Clinical	S	7	1.56	1.56	3.12	6	1.25	1.25	2.5			ND	ND	ND	ND	ND	ND	ND	ND
Sh90	Shigella species	Clinical		6	3.12	3.12	6.25	ND	ND	ND	ND			6	2.5	2.5	>5	6	>5	>5	>5
Sh91	Shigella species	Clinical		6	3.12	3.12	6.25	ND	ND	ND	ND			6	2.5	2.5	>5	6	>5	>5	>5
Sh92	Shigella species	Clinical		6	3.12	3.12	6.25	ND	ND	ND	ND			6	5	2.5	>5	6	>5	>5	>5
Sh93	Shigella species	Clinical		6	3.12	3.12	6.25	ND	ND	ND	ND			6	2.5	2.5	>5	6	>5	>5	>5
Sh94	Shigella species	Clinical		6	3.12	3.12	6.25	ND	ND	ND	ND			6	5	5	>5	6	>5	>5	>5
Sh95	Shigella species	Clinical		6	3.12	3.12	6.25	ND	ND	ND	ND			6	2.5	2.5	>5	6	>5	>5	>5
Sh96	Shigella species	Clinical		6	3.12	3.12	6.25	ND	ND	ND	ND			6	2.5	2.5	>5	6	>5	>5	>5
Sh97	Shigella species	Clinical		6	1.56	3.12	6.25	ND	ND	ND	ND			6	2.5	5	>5	6	>5	>5	>5
Sh98	Shigella species	Clinical		6	3.12	3.12	6.25	ND	ND	ND	ND			6	5	2.5	>5	6	>5	>5	>5
Sh99	Shigella species	Clinical		6	3.12	3.12	6.25	ND	ND	ND	ND			6	2.5	2.5	>5	6	>5	>5	>5
Sh100	Shigella species	Clinical		6	3.12	3.12	6.25	ND	ND	ND	ND			6	2.5	5	>5	6	>5	>5	>5
Sh101	Shigella species	Clinical		6	1.56	3.12	6.25	ND	ND	ND	ND			6	2.5	2.5	>5	6	>5	>5	>5
Sh102	Shigella species	Clinical		6	3.12	3.12	6.25	ND	ND	ND	ND			6	2.5	2.5	>5	6	>5	>5	>5
Sh103	Shigella species	Clinical		6	3.12	3.12	6.25	ND	ND	ND	ND			6	5	5	>5	6	>5	>5	>5
Sh104	Shigella species	Clinical		6	3.12	3.12	6.25	ND	ND	ND	ND			6	5	5	>5	6	>5	>5	>5
HP1.1	Helicobacter pylori	Clinical		6	>5	>5	>5	9	2.5	2.5	>5			6	>5	>5	>5	9	>5	>5	>5
Hp1.2	Helicobacter pylori	Clinical		6	>5	>5	>5	9	2.5	2.5	>5			6	>5	>5	>5	10	>5	>5	>5
HP1.3	Helicobacter pylori	Clinical		6	>5	>5	>5	9	2.5	2.5	>5			6	>5	>5	>5	11	>5	>5	>5
HP1.4	Helicobacter pylori	Clinical		6	>5	>5	>5	9	2.5	2.5	>5			6	>5	>5	>5	12	>5	>5	>5
HP1.5	Helicobacter pylori	Clinical		6	>5	>5	>5	9	2.5	2.5	>5			6	>5	>5	>5	13	>5	>5	>5
Campy1	Campylobacter jejuni	Clinical		6	>5	>5	>5	6	>5	>5	>5			6	>5	>5	>5	14	>5	>5	>5
Campy2	Campylobacter jejuni	Clinical		6	>5	>5	>5	7	>5	>5	>5			6	>5	>5	>5	15	>5	>5	>5
Campy3	Campylobacter jejuni	Clinical		6	>5	>5	>5	8	>5	>5	>5			6	>5	>5	>5	16	>5	>5	>5
Campy4	Campylobacter jejuni	Clinical		6	>5	>5	>5	9	>5	>5	>5			6	>5	>5	>5	17	>5	>5	>5
Campy5	Campylobacter jejuni	Clinical		6	>5	>5	>5	10	>5	>5	>5			6	>5	>5	>5	18	>5	>5	>5
* this strain is used for time kill kinetic study shown in figure 1a, 3a
**this strain is used for time kill kinetic study shown in figure 1b, 2a, 3b, 4c, d
***this strain is used for time kill kinetic study shown in figure 1c, 2b
S_ pan susceptible; MRSA_ Methicillin resistance Staphyococcus aureus; MSSA_Methicillin sensitive Staphylococcus aureus; MDR_ Multidrug resistant; MIC_ minimum inhibitory concentration; MBC_ minimum bactericidal concentration; Env._ environmental; ND_not detected; FIC_fractional inhibitory concentration
